# Supplementary material for: (3α,5α)3-Hydroxypregnan-20-one (3α,5α-THP) Regulation of the HPA Axis in the Context of Different Stressors and Sex
Source: Biomolecules. 2022 Aug 18;12(8):1134. doi: 10.3390/biom12081134 (PMC9406198; doi:10.3390/biom12081134)
Supplement: Supplementary file 1 [file biomolecules-12-01134-s001.zip]

Archive with 1 entries (1 files):
- biomolecules-1832615-supplementary.pdf
